# Supplementary material for: Immunization with the pan-fungal vaccine, NXT-2a, reduces fungal burden following serial intravaginal challenges with C. albicans in a non-human primate model of experimental vulvovaginal candidiasis
Source: PLoS One. 2026 Jun 29;21(6):e0352577. doi: 10.1371/journal.pone.0352577 (PMC13313375; doi:10.1371/journal.pone.0352577)
Supplement: S1 Data — (XLSX) [file pone.0352577.s003.xlsx]

## Sheet: Sheet1
Challenge 1	Fungal Burden CFU/ml vaginal lavage fluid
NHP	Day 0	Day 4	Day 14
216-21	0	4000	333.33
218-21	66.67	333.33	233.33
219-21	33.33	566.67	66.67
220-21	0	1666.67	1333.33
Challenge 2	Fungal Burden CFU/ml vaginal lavage fluid
NHP	Day 0	Day 4	Day 14
216-21	33.33	1666.67	1133.33
218-21	133.33	333.33	66.67
219-21	166.67	900	166.67
220-21	200	5000	233.33
Challenge 3	Fungal Burden CFU/ml vaginal lavage fluid
NHP	Day 0	Day 4	Day 14
220-21	133.33	3000	700
