# Supplementary material for: Immunization with the pan-fungal vaccine, NXT-2a, reduces fungal burden following serial intravaginal challenges with C. albicans in a non-human primate model of experimental vulvovaginal candidiasis
Source: PLoS One. 2026 Jun 29;21(6):e0352577. doi: 10.1371/journal.pone.0352577 (PMC13313375; doi:10.1371/journal.pone.0352577)
Supplement: S2 Data — (XLSX) [file pone.0352577.s004.xlsx]

## Sheet: Sheet1
PMN data - Fig 2B
NHP and Challenge	Day 0	Day 4	Day 14
216-21 Challenge 1	1	4.6	1.8
216-21 Challenge 2	0.6	2.8	0.7
218-21 Challenge 1	5.5	16.9	3.4
218-21 Challenge 2	11	13.9	9.9
219-21 Challenge 1	2.2	3.1	5.7
219-21 Challenge 2	0.3	0.6	0.4
220-21 Challenge 1	0.2	2.7	0.8
220-21 Challenge 3	1.6	2.1	0.7
Average values	2.8	5.8375	2.925
SEM	1.31896	2.14176	1.18499
