# Supplementary material for: Immunization with the pan-fungal vaccine, NXT-2a, reduces fungal burden following serial intravaginal challenges with C. albicans in a non-human primate model of experimental vulvovaginal candidiasis
Source: PLoS One. 2026 Jun 29;21(6):e0352577. doi: 10.1371/journal.pone.0352577 (PMC13313375; doi:10.1371/journal.pone.0352577)
Supplement: S3 Data — (XLSX) [file pone.0352577.s005.xlsx]

## Sheet: Sheet1
Fig 3A- Plasma anti-Candida IgG OD							Fig 3B- Lavage anti-Candida IgG OD
Challenge 1							Challenge 1
NHP	Day 0	Day 4	Day 14				NHP	Day 0	Day 4	Day 14
216-21	0.524	0.442	0.553				216-21	0.012	0.013	0.026
218-21	0.711	0.405	1.1005				218-21	0.276	0.597	0.249
219-21	0.821	0.788	1.014				219-21	0.046	0.022	0.058
220-21	1.991	1.8	2.535				220-21	0.4665	1.1685	1.09
Challenge 2							Challenge 2
NHP	Day 0	Day 4	Day 14				NHP	Day 0	Day 4	Day 14
216-21	0.42	0.403	0.4715				216-21	0.0105	0.0255	0.0015
218-21	0.619	0.711	0.772				218-21	1.296	0.225	0.683
219-21	1.024	0.887	1.221				219-21	0.063	0.059	0.469
220-21	2.111	1.945	3.442				220-21	2.3135	0.721	3.7165
Challenge 3							Challenge 3
NHP	Day 0	Day 4	Day 14				NHP	Day 0	Day 4	Day 14
220-21	2.942	2.887	2.986				220-21	0.904	1.5005	2.1055
