# Supplementary material for: Immunization with the pan-fungal vaccine, NXT-2a, reduces fungal burden following serial intravaginal challenges with C. albicans in a non-human primate model of experimental vulvovaginal candidiasis
Source: PLoS One. 2026 Jun 29;21(6):e0352577. doi: 10.1371/journal.pone.0352577 (PMC13313375; doi:10.1371/journal.pone.0352577)
Supplement: S4 Data — (XLSX) [file pone.0352577.s006.xlsx]

## Sheet: Sheet1
Fig 4B - NXT-2a Plasama IgG RET			Values below level of detection were represented as 1								Fig 4C - NXT-2a Lavage IgG RET
wpv = weeks post vaccination											wpv = weeks post vaccination
NHP	0 wpv	2wpv	4wpv	6wpv	8wpv	10wpv	12wpv				NHP	0 wpv	8wpv	12wpv
216-21	1	1	1250	4000	512000	224000	32000				216-21	1	7	1.25
218-21	1	1	3000	3500	768000	224000	80000				218-21	1	96	48
219-21	1	500	3000	3500	160000	192000	32000				219-21	1	3	3
220-21	1	3000	8000	5000	56000	64000	14000				220-21	1	112	32
					Mean titers 8wpv	374000					Mean titers 8wpv	54.5
					SEM titers 8wpv	163605					SEM titers 8wpv	28.8
					Mean titers 12wpv	39500
					SEM titers 12wpv	14150
											Fig 4E - NXT-2a Lavage IgG RET
Fig 4D - NXT-2a Plasama IgG RET
											dpc = days post challenge
dpc = days post challenge
											NHP	0dpc	4dpc	14dpc
NHP	0dpc	4dpc	14dpc								216-21	1.375	1.375	1
216-21	20000	20000	7500								218-21	8	20	16
218-21	5000	32000	10000								219-21	6	6.5	3
219-21	24000	24000	7500								220-21	24	16	20
220-21	32000	7500	2000
											Mean titers 4dpc	10.97
		Mean titers 4dpc	20875								SEM titers 4dpc	4.27
		SEM titers 4dpc	5109
											Mean titers 14dpc	10
		Mean titers 14dpc	6750								SEM titers 14dpc	4.7
		SEM titers 14dpc	1689
