# Supplementary material for: Immunization with the pan-fungal vaccine, NXT-2a, reduces fungal burden following serial intravaginal challenges with C. albicans in a non-human primate model of experimental vulvovaginal candidiasis
Source: PLoS One. 2026 Jun 29;21(6):e0352577. doi: 10.1371/journal.pone.0352577 (PMC13313375; doi:10.1371/journal.pone.0352577)
Supplement: S5 Data — (XLSX) [file pone.0352577.s007.xlsx]

## Sheet: Sheet1
Fig 5A - Mean fungal burden pre-vaccination and post-vaccination fungal buredn						Fig 5B - Values - day 4 of last challenge before vaccination - 216-21, 218-21, 219-21 (challege 2), 220-21 (challenge 3)
216-21 - Pre-vaccination and Post-vaccination	Fungal Burden CFU/ml vaginal lavage fluid
Days post challenge	Pre-Vaccination Challenge 1	Pre-Vaccination Challenge 2	Mean Pre-Vaccination	Post-Vaccination		NHP	Day 4 Last challenge before vaccination	Day 4 Post-vaccination
Day 0	0	33.33	16.67	0		216-21	1666.67	33.33
Day 4	4000	1666.67	2833.34	33.33		218-21	333.33	33.33
Day 14	333.33	1133.33	733.33	0		219-21	900	100
						220-21	3000	166.67
		Days post challenge	SEM Pre-Vaccination (mean)				Mean	SEM
		Day 0	16.67			Day 4 Last challenge before vaccination	1475	577.09
		Day 4	1166.67			Day 4 Post-vaccination	83.33	31.92
		Day 14	400
						Fig 5B - Log values - day 4 of last challenge before vaccination - 216-21, 218-21, 219-21 (challege 2), 220-21 (challenge 3)
218-21 - Pre-vaccination and Post-vaccination	Fungal Burden CFU/ml vaginal lavage fluid
						NHP	Log - Day 4 Last challenge before vaccination	Log - Day 4 Post-vaccination
						216-21	3.222	1.523
Days post challenge	Pre-Vaccination Challenge 1	Pre-Vaccination Challenge 2	Mean Pre-Vaccination	Post-Vaccination		218-21	2.523	1.523
Day 0	66.67	133.33	100	0		219-21	2.954	2
Day 4	333.33	333.33	333.33	33.33		220-21	3.477	2.222
Day 14	233.33	66.67	150	0
		Days post challenge	SEM Pre-Vaccination (mean)
		Day 0	33.33
		Day 4	0
		Day 14	83.33
219-21 - Pre-vaccination and Post-vaccination	Fungal Burden CFU/ml vaginal lavage fluid
Days post challenge	Pre-Vaccination Challenge 1	Pre-Vaccination Challenge 2	Mean Pre-Vaccination	Post-Vaccination
Day 0	33.33	166.67	100	0
Day 4	566.67	900	733.33	100
Day 14	66.67	166.67	116.67	33.33
		Days post challenge	SEM Pre-Vaccination (mean)
		Day 0	66.67
		Day 4	166.67
		Day 14	50
220-21 - Pre-vaccination and Post-vaccination	Fungal Burden CFU/ml vaginal lavage fluid
Days post challenge	Pre-Vaccination Challenge 1	Pre-Vaccination Challenge 2	Pre-Vaccination Challenge 3	Mean Pre-Vaccination	Post-Vaccination
Day 0	0	200	133.33	111.11	0
Day 4	1666.67	5000	3000	3222.22	166.67
Day 14	1333.33	233.33	700	755.55	66.67
		Days post challenge	SEM Pre-Vaccination (mean)
		Day 0	58.79
		Day 4	968.64
		Day 14	318.76
