# Supplementary material for: Immunization with the pan-fungal vaccine, NXT-2a, reduces fungal burden following serial intravaginal challenges with C. albicans in a non-human primate model of experimental vulvovaginal candidiasis
Source: PLoS One. 2026 Jun 29;21(6):e0352577. doi: 10.1371/journal.pone.0352577 (PMC13313375; doi:10.1371/journal.pone.0352577)
Supplement: S6 Data — (XLSX) [file pone.0352577.s008.xlsx]

## Sheet: Sheet1
Sup Fig 1A - Mean Plasma anti-Candida IgG pre-vaccination and post-vaccination							Sup Fig 1B - Mean Lavage anti-Candida IgG pre-vaccination and post-vaccination
216-21 - Pre-vaccination and Post-vaccination	Plasma anti-Candida IgG						216-21 - Pre-vaccination and Post-vaccination	Lavage anti-Candida IgG
Days post challenge	Pre-Vaccination Challenge 1	Pre-Vaccination Challenge 2	Mean Pre-Vaccination	Post-Vaccination			Days post challenge	Pre-Vaccination Challenge 1	Pre-Vaccination Challenge 2	Mean Pre-Vaccination	Post-Vaccination
Day 0	0.524	0.42	0.472	0.528			Day 0	0.012	0.0105	0.0113	0.014
Day 4	0.442	0.403	0.423	0.546			Day 4	0.013	0.0255	0.0193	0.0275
Day 14	0.553	0.4715	0.513	0.608			Day 14	0.026	0.0015	0.0138	0.0115
		Days post challenge	SEM Pre-Vaccination (mean)						Days post challenge	SEM Pre-Vaccination (mean)
		Day 0	0.052						Day 0	0.00075
		Day 4	0.0195						Day 4	0.00625
		Day 14	0.0408						Day 14	0.0123
218-21 - Pre-vaccination and Post-vaccination	Plasma anti-Candida IgG						218-21 - Pre-vaccination and Post-vaccination	Lavage anti-Candida IgG
Days post challenge	Pre-Vaccination Challenge 1	Pre-Vaccination Challenge 2	Mean Pre-Vaccination	Post-Vaccination			Days post challenge	Pre-Vaccination Challenge 1	Pre-Vaccination Challenge 2	Mean Pre-Vaccination	Post-Vaccination
Day 0	0.711	0.619	0.664	0.664			Day 0	0.276	1.296	0.786	0.077
Day 4	0.405	0.711	0.558	0.541			Day 4	0.597	0.225	0.411	0.301
Day 14	1.005	0.772	0.889	0.616			Day 14	0.249	0.683	0.466	0.167
		Days post challenge	SEM Pre-Vaccination (mean)						Days post challenge	SEM Pre-Vaccination (mean)
		Day 0	0.046						Day 0	0.51
		Day 4	0.153						Day 4	0.186
		Day 14	0.117						Day 14	0.217
219-21 - Pre-vaccination and Post-vaccination	Plasma anti-Candida IgG						219-21 - Pre-vaccination and Post-vaccination	Lavage anti-Candida IgG
Days post challenge	Pre-Vaccination Challenge 1	Pre-Vaccination Challenge 2	Mean Pre-Vaccination	Post-Vaccination			Days post challenge	Pre-Vaccination Challenge 1	Pre-Vaccination Challenge 2	Mean Pre-Vaccination	Post-Vaccination
Day 0	0.821	1.024	0.923	0.79			Day 0	0.046	0.063	0.0545	0.091
Day 4	0.788	0.887	0.838	0.925			Day 4	0.022	0.059	0.0405	0.12
Day 14	1.014	1.221	1.118	1.152			Day 14	0.058	0.0469	0.264	0.119
		Days post challenge	SEM Pre-Vaccination (mean)						Days post challenge	SEM Pre-Vaccination (mean)
		Day 0	0.102						Day 0	0.0085
		Day 4	0.0495						Day 4	0.0185
		Day 14	0.104						Day 14	0.0056
220-21 - Pre-vaccination and Post-vaccination	Plasma anti-Candida IgG						220-21 - Pre-vaccination and Post-vaccination	Lavage anti-Candida IgG
Days post challenge	Pre-Vaccination Challenge 1	Pre-Vaccination Challenge 2	Pre-Vaccination Challenge 3	Mean Pre-Vaccination	Post-Vaccination		Days post challenge	Pre-Vaccination Challenge 1	Pre-Vaccination Challenge 2	Pre-Vaccination Challenge 3	Mean Pre-Vaccination	Post-Vaccination
Day 0	1.991	2.111	2.942	2.348	3.277		Day 0	0.466	2.314	0.904	1.228	1.777
Day 4	1.8	1.945	2.887	2.211	3.485		Day 4	1.17	0.721	1.501	1.131	2.287
Day 14	2.535	3.442	2.986	2.988	3.37		Day 14	1.09	3.71	2.106	2.302	3.357
		Days post challenge	SEM Pre-Vaccination (mean)						Days post challenge	SEM Pre-Vaccination (mean)
		Day 0	0.299						Day 0	0.558
		Day 4	0.341						Day 4	0.226
		Day 14	0.262						Day 14	0.763
